# Supplementary material for: Synergistic Combination of Linezolid and Fosfomycin Closing Each Other’s Mutant Selection Window to Prevent Enterococcal Resistance
Source: Front Microbiol. 2021 Feb 9;11:605962. doi: 10.3389/fmicb.2020.605962 (PMC7899970; doi:10.3389/fmicb.2020.605962)
Supplement: Supplementary file 1 [file Data_Sheet_1.ZIP]

Archive with 27 entries (26 files):
- 新建文件夹/
- 新建文件夹/the original images of combination MPC(1).jpg
- 新建文件夹/the original images of combination MPC(10).jpg
- 新建文件夹/the original images of combination MPC(11).jpg
- 新建文件夹/the original images of combination MPC(2).jpg
- 新建文件夹/the original images of combination MPC(3).jpg
- 新建文件夹/the original images of combination MPC(4).jpg
- 新建文件夹/the original images of combination MPC(5).jpg
- 新建文件夹/the original images of combination MPC(6).jpg
- 新建文件夹/the original images of combination MPC(7).jpg
- 新建文件夹/the original images of combination MPC(8).jpg
- 新建文件夹/the original images of combination MPC(9).jpg
- 新建文件夹/the original images of combination MPC(12).jpg
- 新建文件夹/the original images of MIC (1).jpg
- 新建文件夹/the original images of MIC (2).jpg
- 新建文件夹/the original images of MIC99%(1).jpg
- 新建文件夹/the original images of MIC99%(2).jpg
- 新建文件夹/the original images of MIC(3).jpg
- 新建文件夹/the original images of MIC(4).jpg
- 新建文件夹/the original images of single drug MPC(1).jpg
- 新建文件夹/the original images of single drug MPC(2).jpg
- 新建文件夹/the original images of single drug MPC(3).jpg
- 新建文件夹/the original images of single drug MPC(4).jpg
- 新建文件夹/the original images of single drug MPC(5).jpg
- 新建文件夹/the original images of single drug MPC(6).jpg
- 新建文件夹/the original images of Synergy (2).jpg
- 新建文件夹/the original images of Synergy(1).jpg
